# Supplementary material for: Brain Natriuretic Peptide Protects Cardiomyocytes from Apoptosis and Stimulates Their Cell Cycle Re-Entry in Mouse Infarcted Hearts
Source: Cells. 2022 Dec 20;12(1):7. doi: 10.3390/cells12010007 (PMC9818267; doi:10.3390/cells12010007)
Supplement: Supplementary file 1 [file cells-12-00007-s001.zip]

Archive with 8 entries (8 files):
- Supplementary Figure S1.docx
- Supplementary Figure S2.docx
- Supplementary Figure S3.docx
- Supplementary Figure S4.docx
- Supplementary Figure S5.docx
- Supplementary File S1.docx
- Supplementary File S2.docx
- Supplementary Video S1.avi
